# Supplementary material for: A Novel HRD Signature Is Predictive of FOLFIRINOX Benefit in Metastatic Pancreatic Cancer
Source: Oncologist. 2023 Jun 24;28(8):691–8. doi: 10.1093/oncolo/oyad178 (PMC10400136; doi:10.1093/oncolo/oyad178)
Supplement: oyad178_suppl_Supplementary_Tables [file oyad178_suppl_supplementary_tables.xlsx]

## Sheet: Supp Tables
Table S1
Disease Ontology	# assessable	# HRD_pos	% HRD_pos	% HRD+ BRCA1/2_PALB2	% HRD+ other_HRR	% HRD+ HRRwt
pancreas ductal adenocarcinoma	5938	375	0.0631526	0.549333	0.056	0.394667
pancreatobiliary carcinoma	1303	101	0.0775134	0.554455	0.0594059	0.386139
pancreas carcinoma (nos)	872	76	0.087156	0.578947	0.0789474	0.342105
pancreas acinar cell carcinoma	151	30	0.198675	0.833333	0.0333333	0.133333
pancreas adenosquamous carcinoma	60	4	0.0666667	0.5	0	0.5
Table S2
Gene	# HRD_neg gene_neg	# HRD_neg gene_pos	# HRD_pos gene_neg	# HRD_pos gene_pos	OR	uncorrected pval
BRCA2	7735	37	408	178	91.205	1.64666e-177
BRCA1	7755	17	524	62	53.9751	3.25868e-57
PALB2	7769	3	566	20	91.5077	8.80097e-21
PTEN	7632	140	548	38	3.78019	3.47029e-10
BARD1	7771	1	580	6	80.3897	7.63564e-07
CDKN2A	2657	5115	256	330	0.669607	5.30234e-06
RAD51C	7762	10	578	8	10.7433	1.29772e-05
KRAS	6863	909	549	37	0.508838	3.3634e-05
RAD51D	7771	1	582	4	53.4089	0.000113006
NF1	7727	45	573	13	3.89571	0.000144887
TP53	2268	5504	209	377	0.743292	0.00119053
SMAD4	5483	2289	443	143	0.773223	0.00945009
PRDM1	7768	4	583	3	9.99314	0.00969449
RB1	7546	226	558	28	1.67545	0.0168616
MAP3K1	7766	6	583	3	6.66038	0.0209333
MAP2K4	7471	301	574	12	0.518898	0.0233851
SMARCA4	7618	154	582	4	0.339983	0.0257935
PBRM1	7633	139	582	4	0.377414	0.0460343
FGFR2	7763	9	583	3	4.43854	0.0468622
SMAD2	7721	51	586	0	0	0.0486332
CDKN2B	4313	3459	349	237	0.846743	0.0577804
DNMT3A	7746	26	581	5	2.56388	0.0622376
SPEN	7761	11	583	3	3.63059	0.0699091
ZNF217	7772	0	585	1	NAN	0.0701125
BCORL1	7767	5	584	2	5.31986	0.0814331
FBXW7	7749	23	582	4	2.31555	0.116751
NF2	7721	51	579	7	1.8303	0.123855
FANCG	7765	7	584	2	3.79892	0.127314
PIK3R1	7757	15	583	3	2.66106	0.127748
ERBB4	7771	1	585	1	13.2838	0.135317
FLT1	7771	1	585	1	13.2838	0.135317
HGF	7771	1	585	1	13.2838	0.135317
TNFAIP3	7771	1	585	1	13.2838	0.135317
KMT2D	7728	44	580	6	1.81693	0.161271
BAP1	7642	130	581	5	0.505892	0.170916
ATM	7616	156	579	7	0.590231	0.213641
EZH2	7769	3	585	1	4.42678	0.25235
PAX5	7744	28	586	0	0	0.259281
TET2	7744	28	582	4	1.90083	0.280508
RAF1	7768	4	585	1	3.31966	0.304795
CBL	7768	4	585	1	3.31966	0.304795
KDM5C	7768	4	585	1	3.31966	0.304795
RNF43	7522	250	572	14	0.73642	0.326428
ASXL1	7767	5	585	1	2.65538	0.353567
VHL	7767	5	585	1	2.65538	0.353567
BRAF	7756	16	584	2	1.6601	0.363076
CDH1	7756	16	584	2	1.6601	0.363076
CDKN1B	7766	6	585	1	2.21254	0.398922
RAD51B	7766	6	585	1	2.21254	0.398922
EP300	7747	25	586	0	0	0.416103
BCOR	7748	24	583	3	1.66123	0.433162
CIC	7764	8	585	1	1.65897	0.480324
MEN1	7738	34	585	1	0.38904	0.513112
TGFBR2	7738	34	585	1	0.38904	0.513112
SMARCB1	7737	35	585	1	0.377875	0.514028
CREBBP	7763	9	585	1	1.47445	0.516799
MSH2	7763	9	585	1	1.47445	0.516799
ERBB3	7763	9	585	1	1.47445	0.516799
STK11	7515	257	570	16	0.820807	0.546157
FANCA	7761	11	585	1	1.20606	0.58226
MUTYH	7756	16	586	0	0	0.622654
TSC2	7753	19	586	0	0	0.639726
KEAP1	7680	92	578	8	1.15541	0.69133
APC	7671	101	580	6	0.785695	0.704268
PIK3CA	7743	29	585	1	0.45641	0.720184
CHEK2	7743	29	585	1	0.45641	0.720184
ARID1A	7401	371	557	29	1.03863	0.840754
KDM6A	7677	95	580	6	0.835971	0.844706
SF3B1	7767	5	586	0	0	1
MAP3K13	7768	4	586	0	0	1
GATA3	7770	2	586	0	0	1
BRIP1	7759	13	585	1	1.02025	1
MLH1	7740	32	584	2	0.828339	1
CBFB	7768	4	586	0	0	1
AKT3	7771	1	586	0	0	1
ATR	7771	1	586	0	0	1
CCND2	7771	1	586	0	0	1
GNA13	7771	1	586	0	0	1
IDH2	7771	1	586	0	0	1
MET	7771	1	586	0	0	1
PDGFRA	7771	1	586	0	0	1
SMO	7771	1	586	0	0	1
SOCS1	7771	1	586	0	0	1
TNFRSF14	7771	1	586	0	0	1
FGFR3	7767	5	586	0	0	1
PTPN11	7767	5	586	0	0	1
CTNNA1	7762	10	586	0	0	1
NBN	7762	10	586	0	0	1
NOTCH3	7766	6	586	0	0	1
AURKB	7770	2	586	0	0	1
DOT1L	7770	2	586	0	0	1
EGFR	7770	2	586	0	0	1
HRAS	7770	2	586	0	0	1
IDH1	7770	2	586	0	0	1
MPL	7770	2	586	0	0	1
NFE2L2	7770	2	586	0	0	1
NFKBIA	7770	2	586	0	0	1
FANCC	7765	7	586	0	0	1
ERBB2	7760	12	586	0	0	1
ESR1	7768	4	586	0	0	1
GNAS	7768	4	586	0	0	1
JAK1	7767	5	586	0	0	1
MAP2K1	7767	5	586	0	0	1
SETD2	7764	8	586	0	0	1
NRAS	7763	9	586	0	0	1
MSH6	7761	11	586	0	0	1
CTNNB1	7724	48	583	3	0.828045	1
PTCH1	7759	13	586	0	0	1
NOTCH1	7759	13	585	1	1.02025	1
NOTCH2	7759	13	585	1	1.02025	1
PRKAR1A	7748	24	585	1	0.551852	1
ABL1	7771	1	586	0	0	1
AKT1	7769	3	586	0	0	1
AKT2	7772	0	586	0	NAN	1
ALK	7772	0	586	0	NAN	1
ALOX12B	7770	2	586	0	0	1
AR	7772	0	586	0	NAN	1
ARAF	7772	0	586	0	NAN	1
ARFRP1	7772	0	586	0	NAN	1
ATRX	7769	3	586	0	0	1
AURKA	7772	0	586	0	NAN	1
AXL	7770	2	586	0	0	1
BCL2	7771	1	586	0	0	1
BCL2L2	7772	0	586	0	NAN	1
BCL6	7772	0	586	0	NAN	1
BCR	7772	0	586	0	NAN	1
BTG1	7772	0	586	0	NAN	1
BTK	7772	0	586	0	NAN	1
EMSY	7772	0	586	0	NAN	1
GID4	7772	0	586	0	NAN	1
CARD11	7772	0	586	0	NAN	1
CASP8	7770	2	586	0	0	1
CCND1	7771	1	586	0	0	1
CCND3	7772	0	586	0	NAN	1
CCNE1	7772	0	586	0	NAN	1
CD79A	7772	0	586	0	NAN	1
CD79B	7772	0	586	0	NAN	1
CDC73	7772	0	586	0	NAN	1
CDK12	7770	2	586	0	0	1
CDK4	7772	0	586	0	NAN	1
CDK6	7772	0	586	0	NAN	1
CDK8	7772	0	586	0	NAN	1
CDKN2C	7770	2	586	0	0	1
CEBPA	7772	0	586	0	NAN	1
CHEK1	7772	0	586	0	NAN	1
CRKL	7772	0	586	0	NAN	1
CSF1R	7772	0	586	0	NAN	1
CTCF	7771	1	586	0	0	1
CUL4A	7772	0	586	0	NAN	1
CYP17A1	7772	0	586	0	NAN	1
DAXX	7763	9	586	0	0	1
DDR2	7772	0	586	0	NAN	1
DIS3	7771	1	586	0	0	1
EPHA3	7772	0	586	0	NAN	1
EPHB1	7772	0	586	0	NAN	1
ERG	7772	0	586	0	NAN	1
ETV4	7772	0	586	0	NAN	1
ETV5	7772	0	586	0	NAN	1
ETV6	7772	0	586	0	NAN	1
EWSR1	7772	0	586	0	NAN	1
AMER1	7772	0	586	0	NAN	1
FANCL	7769	3	586	0	0	1
FGF10	7772	0	586	0	NAN	1
FGF12	7772	0	586	0	NAN	1
FGF14	7772	0	586	0	NAN	1
FGF19	7772	0	586	0	NAN	1
FGF23	7770	2	586	0	0	1
FGF3	7772	0	586	0	NAN	1
FGF4	7772	0	586	0	NAN	1
FGF6	7769	3	586	0	0	1
FGFR1	7770	2	586	0	0	1
FGFR4	7770	2	586	0	0	1
FLT3	7770	2	586	0	0	1
FOXL2	7772	0	586	0	NAN	1
GNA11	7772	0	586	0	NAN	1
GNAQ	7771	1	586	0	0	1
GSK3B	7772	0	586	0	NAN	1
IGF1R	7771	1	586	0	0	1
IKBKE	7772	0	586	0	NAN	1
IKZF1	7772	0	586	0	NAN	1
IRF4	7771	1	586	0	0	1
IRS2	7772	0	586	0	NAN	1
JAK2	7761	11	586	0	0	1
JAK3	7770	2	586	0	0	1
JUN	7772	0	586	0	NAN	1
KDM5A	7772	0	586	0	NAN	1
KDR	7771	1	586	0	0	1
KIT	7772	0	586	0	NAN	1
KLHL6	7771	1	586	0	0	1
MAP2K2	7771	1	586	0	0	1
MCL1	7772	0	586	0	NAN	1
MDM2	7772	0	586	0	NAN	1
MDM4	7772	0	586	0	NAN	1
MED12	7772	0	586	0	NAN	1
MEF2B	7772	0	586	0	NAN	1
MITF	7772	0	586	0	NAN	1
KMT2A	7772	0	586	0	NAN	1
MRE11	7771	1	586	0	0	1
MTOR	7768	4	586	0	0	1
MYC	7772	0	586	0	NAN	1
MYCL	7772	0	586	0	NAN	1
MYCN	7771	1	586	0	0	1
MYD88	7771	1	586	0	0	1
NKX2-1	7772	0	586	0	NAN	1
NPM1	7772	0	586	0	NAN	1
NTRK1	7771	1	586	0	0	1
NTRK2	7772	0	586	0	NAN	1
NTRK3	7767	5	586	0	0	1
PARP1	7772	0	586	0	NAN	1
PARP2	7772	0	586	0	NAN	1
PARP3	7772	0	586	0	NAN	1
PDGFRB	7769	3	586	0	0	1
PDK1	7772	0	586	0	NAN	1
PIK3C2G	7772	0	586	0	NAN	1
PMS2	7769	3	586	0	0	1
PPP2R1A	7770	2	586	0	0	1
RAD51	7771	1	586	0	0	1
RAD52	7772	0	586	0	NAN	1
RAD54L	7772	0	586	0	NAN	1
RARA	7772	0	586	0	NAN	1
REL	7772	0	586	0	NAN	1
RET	7771	1	586	0	0	1
RICTOR	7772	0	586	0	NAN	1
ROS1	7771	1	586	0	0	1
RPTOR	7771	1	586	0	0	1
SOX2	7772	0	586	0	NAN	1
SPOP	7772	0	586	0	NAN	1
SRC	7772	0	586	0	NAN	1
STAG2	7771	1	586	0	0	1
SUFU	7766	6	586	0	0	1
SYK	7772	0	586	0	NAN	1
TBX3	7771	1	586	0	0	1
TIPARP	7772	0	586	0	NAN	1
TMPRSS2	7772	0	586	0	NAN	1
TSC1	7752	20	585	1	0.662564	1
WT1	7771	1	586	0	0	1
XPO1	7772	0	586	0	NAN	1
ZNF703	7772	0	586	0	NAN	1
Table S3
Group	# samples	% samples
BRCA1	68	0.116041
BRCA2	211	0.360068
PALB2	28	0.0477816
otherHRRm	34	0.0580205
multipleHRRm	26	0.0443686
HRRwt	219	0.37372
Table S4
	FOLF	GP	P-VALUE
	(N=542)	(N=607)
AGE AT TREATMENT START, YEARS, MEDIAN (RANGE)	63(30-83)	69(32-85)	<0.001
HRDSIG			0.36
POSITIVE	49(9.0)	45(7.4)
NEGATIVE	460(84.9)	527(86.8)
NOT REPORTABLE	33(6.1)	35(5.8)
SEX			0.037
FEMALE	223(41.1)	288(47.4)
MALE	319(58.9)	319(52.6)
RACE			0.47
WHITE	349(64.4)	415(68.4)
BLACK OR AFRICAN AMERICAN	43(7.9)	48(7.9)
ASIAN	9(1.7)	10(1.6)
OTHER RACE	94(17.3)	86(14.2)
MISSING	47(8.7)	48(7.9)
ADVANCED STAGE AT DIAGNOSIS (IV)			<0.001
YES	433(79.9)	398(65.6)
NO	96(17.7)	176(29.0)
UNKNOWN/NOT DOCUMENTED	13(2.4)	33(5.4)
SURGERY			0.059
YES	102(18.8)	143(23.6)
NO/UNKNOWN	440(81.2)	464(76.4)
ECOG			<0.001
0	194(35.8)	162(26.7)
1	190(35.1)	230(37.9)
>=2	29(5.4)	68(11.2)
MISSING	129(23.8)	147(24.2)
CA19-9			0.32
NORMAL	52(9.6)	58(9.6)
<59XULN	148(27.3)	193(31.8)
>59XULN	165(30.4)	171(28.2)
MISSING	177(32.7)	185(30.5)
PRACTICE TYPE			0.035
ACADEMIC	67(12.4)	51(8.4)
COMMUNITY	475(87.6)	556(91.6)
BIOPSY SITE			0.002
LIVER	316(58.3)	295(48.6)
OTHER	95(17.5)	114(18.8)
PANCREAS	131(24.2)	198(32.6)
SMOKING STATUS			0.47
HISTORY OF SMOKING	284(52.4)	330(54.4)
NO HISTORY OF SMOKING	257(47.4)	277(45.6)
UNKNOWN/NOT DOCUMENTED	1(0.2)	0(0.0)
